# Supplementary material for: The causal effects of genetically predicted alcohol consumption on endometrial cancer risk from a Mendelian randomization study
Source: Sci Rep. 2024 Feb 12;14:3478. doi: 10.1038/s41598-024-53926-z (PMC10861519; doi:10.1038/s41598-024-53926-z)
Supplement: Supplementary file 1 — Supplementary Table S1. [file 41598_2024_53926_MOESM1_ESM.csv]

Supplementary Table S1. The characteristics of the 57 SNPs included in our study.
	SNP	id.exposure	beta.exposure	eaf.exposure	se.exposure	pval.exposure	R^2	F-statistic	id.outcome	beta.outcome	eaf.outcome	se.outcome
1	rs10438820	log-transformed alcoholic drinks per day	-0.01003	0.315	0.00165	1.35E-09	3.93E-05	36.95158356	ebi-a-GCST006464	-0.00397911	0.301886	0.0166774
2	rs10506274	log-transformed alcoholic drinks per day	0.01006	0.542	0.00153	4.44E-11	4.59E-05	43.23268186	ebi-a-GCST006465	-0.025617	0.512404	0.0152288
3	rs10750025	log-transformed alcoholic drinks per day	-0.01194	0.302	0.00165	5.16E-13	5.56E-05	52.36484742	ebi-a-GCST006466	0.0016777	0.30425	0.0164672
4	rs10753661	log-transformed alcoholic drinks per day	0.00984	0.298	0.00165	2.33E-09	3.78E-05	35.56488311	ebi-a-GCST006467	-0.00147491	0.309222	0.0166543
5	rs10948615	log-transformed alcoholic drinks per day	0.00929	0.703	0.00166	2.21E-08	3.33E-05	31.31946459	ebi-a-GCST006468	0.00919266	0.688002	0.0166713
6	rs10978550	log-transformed alcoholic drinks per day	0.01302	0.795	0.00189	6.39E-12	5.04E-05	47.45668929	ebi-a-GCST006469	-0.00678544	0.802055	0.0189438
7	rs1123267	log-transformed alcoholic drinks per day	0.01043	0.273	0.00172	1.26E-09	3.91E-05	36.77145378	ebi-a-GCST006464	-0.0144437	0.257645	0.0175495
8	rs1154431	log-transformed alcoholic drinks per day	0.04092	0.964	0.00404	3.92E-24	0.000108978	102.5906064	ebi-a-GCST006465	-0.0326886	0.9614763	0.0415033
9	rs1157341	log-transformed alcoholic drinks per day	-0.0087	0.521	0.00153	1.30E-08	3.43E-05	32.3336491	ebi-a-GCST006466	-0.0303508	0.550148	0.0154531
10	rs11648570	log-transformed alcoholic drinks per day	-0.01819	0.889	0.00249	2.84E-13	5.67E-05	53.36613877	ebi-a-GCST006467	0.0305897	0.896709	0.0250115
11	rs11860773	log-transformed alcoholic drinks per day	0.01502	0.824	0.00197	2.45E-14	6.18E-05	58.13082549	ebi-a-GCST006468	-0.00477032	0.81301	0.0203179
12	rs11928769	log-transformed alcoholic drinks per day	0.01145	0.721	0.00169	1.32E-11	4.88E-05	45.90253193	ebi-a-GCST006469	0.0144193	0.697726	0.0168413
13	rs11940694	log-transformed alcoholic drinks per day	-0.02894	0.405	0.00157	2.48E-76	0.000360844	339.7792286	ebi-a-GCST006464	-0.00137893	0.401421	0.0159059
14	rs12907323	log-transformed alcoholic drinks per day	-0.00939	0.577	0.00155	1.51E-09	3.90E-05	36.7000677	ebi-a-GCST006465	-0.00222811	0.594311	0.0155012
15	rs13002088	log-transformed alcoholic drinks per day	-0.01023	0.215	0.00185	3.26E-08	3.25E-05	30.57784591	ebi-a-GCST006466	0.0153128	0.21314	0.0185374
16	rs13032049	log-transformed alcoholic drinks per day	-0.01163	0.72	0.0017	8.38E-12	4.97E-05	46.80159606	ebi-a-GCST006467	-0.0222797	0.725213	0.016857
17	rs13135054	log-transformed alcoholic drinks per day	0.00947	0.538	0.00153	5.91E-10	4.07E-05	38.31035476	ebi-a-GCST006468	0.00757342	0.559153	0.0156351
18	rs13179781	log-transformed alcoholic drinks per day	0.00873	0.427	0.00154	1.44E-08	3.41E-05	32.13557854	ebi-a-GCST006469	0.0178652	0.43361	0.0153149
19	rs13250583	log-transformed alcoholic drinks per day	0.0108	0.796	0.00187	7.84E-09	3.54E-05	33.35518664	ebi-a-GCST006464	-0.0179738	0.789246	0.0187164
20	rs141973904	log-transformed alcoholic drinks per day	0.19944	0.9822	0.00703	3.77E-177	0.00085432	804.8463117	ebi-a-GCST006465	-0.102012	0.9877468	0.0681498
21	rs144663042	log-transformed alcoholic drinks per day	0.01713	0.9106	0.00284	1.70E-09	3.86E-05	36.38120865	ebi-a-GCST006466	-0.0470815	0.9231798	0.0288161
22	rs17177078	log-transformed alcoholic drinks per day	0.02497	0.9336	0.00317	3.37E-15	6.59E-05	62.04654989	ebi-a-GCST006467	-0.0496152	0.9363801	0.0320347
23	rs17424787	log-transformed alcoholic drinks per day	-0.0169	0.919	0.00282	1.97E-09	3.82E-05	35.91486761	ebi-a-GCST006468	0.00106518	0.9106066	0.0279306
24	rs17665139	log-transformed alcoholic drinks per day	0.01264	0.856	0.00215	3.86E-09	3.67E-05	34.56338789	ebi-a-GCST006469	-0.0242419	0.852572	0.0212439
25	rs1814032	log-transformed alcoholic drinks per day	0.0107	0.771	0.00191	2.05E-08	3.33E-05	31.3833932	ebi-a-GCST006464	-0.0223867	0.772126	0.0180612
26	rs1937529	log-transformed alcoholic drinks per day	0.0085	0.5	0.00153	2.56E-08	3.28E-05	30.86413195	ebi-a-GCST006465	0.000532561	0.478846	0.0153672
27	rs2180870	log-transformed alcoholic drinks per day	0.01394	0.868	0.00227	7.64E-10	4.01E-05	37.71142213	ebi-a-GCST006466	-0.00636716	0.867034	0.0224779
28	rs2297605	log-transformed alcoholic drinks per day	-0.00871	0.539	0.00155	2.10E-08	3.35E-05	31.57708171	ebi-a-GCST006467	0.0220951	0.543188	0.0157486
29	rs2533273	log-transformed alcoholic drinks per day	-0.01424	0.525	0.00153	1.44E-20	9.20E-05	86.62359313	ebi-a-GCST006468	0.027913	0.527183	0.0157815
30	rs28568614	log-transformed alcoholic drinks per day	0.00863	0.434	0.00154	1.96E-08	3.34E-05	31.40358482	ebi-a-GCST006469	0.0156405	0.436807	0.0156577
31	rs3110492	log-transformed alcoholic drinks per day	0.00895	0.391	0.00156	1.08E-08	3.50E-05	32.91515853	ebi-a-GCST006464	-0.0229639	0.38273	0.0158766
32	rs35034355	log-transformed alcoholic drinks per day	0.00912	0.514	0.00153	2.26E-09	3.77E-05	35.53087414	ebi-a-GCST006465	0.0121455	0.475168	0.0152069
33	rs3744263	log-transformed alcoholic drinks per day	-0.01002	0.37	0.00159	2.76E-10	4.22E-05	39.71369276	ebi-a-GCST006466	0.0362573	0.365273	0.0160568
34	rs3748034	log-transformed alcoholic drinks per day	0.01309	0.867	0.00221	3.01E-09	3.73E-05	35.08276569	ebi-a-GCST006467	-0.0148934	0.848644	0.0220119
35	rs4842786	log-transformed alcoholic drinks per day	0.00979	0.412	0.00155	2.76E-10	4.24E-05	39.89340119	ebi-a-GCST006468	-0.029562	0.410784	0.0154519
36	rs4916723	log-transformed alcoholic drinks per day	0.01114	0.596	0.00155	7.90E-13	5.49E-05	51.65425029	ebi-a-GCST006469	-0.0361733	0.57194	0.0157168
37	rs4938230	log-transformed alcoholic drinks per day	-0.01451	0.163	0.00211	6.47E-12	5.02E-05	47.28996488	ebi-a-GCST006464	-0.00935286	0.157572	0.0210628
38	rs55872084	log-transformed alcoholic drinks per day	-0.01138	0.782	0.00181	3.37E-10	4.20E-05	39.52996698	ebi-a-GCST006465	0.00305813	0.769662	0.0182253
39	rs56337305	log-transformed alcoholic drinks per day	0.0106	0.625	0.00157	1.49E-11	4.84E-05	45.5839025	ebi-a-GCST006466	-0.00503372	0.605758	0.0158224
40	rs62044524	log-transformed alcoholic drinks per day	0.01352	0.828	0.00199	1.13E-11	4.90E-05	46.15792824	ebi-a-GCST006467	0.0173005	0.815879	0.0196921
41	rs66904764	log-transformed alcoholic drinks per day	-0.01072	0.734	0.00172	4.28E-10	4.13E-05	38.84469843	ebi-a-GCST006468	0.0111702	0.721572	0.0172133
42	rs682011	log-transformed alcoholic drinks per day	-0.00934	0.433	0.00154	1.22E-09	3.91E-05	36.78335919	ebi-a-GCST006469	-0.0185315	0.440383	0.0154717
43	rs6825435	log-transformed alcoholic drinks per day	0.00961	0.263	0.00174	3.45E-08	3.24E-05	30.50333722	ebi-a-GCST006464	-0.0102237	0.262241	0.0181008
44	rs6982152	log-transformed alcoholic drinks per day	-0.01218	0.232	0.0018	1.17E-11	4.86E-05	45.78768049	ebi-a-GCST006465	0.0318361	0.23818	0.0184734
45	rs705687	log-transformed alcoholic drinks per day	0.01187	0.204	0.00186	1.79E-10	4.33E-05	40.72626911	ebi-a-GCST006466	-0.000156733	0.209738	0.0188315
46	rs7074871	log-transformed alcoholic drinks per day	0.01049	0.746	0.00175	1.93E-09	3.82E-05	35.93138488	ebi-a-GCST006467	0.0238638	0.742082	0.0175588
47	rs72794102	log-transformed alcoholic drinks per day	-0.01623	0.65	0.00161	5.26E-24	0.000107948	101.6212107	ebi-a-GCST006468	0.00668752	0.653657	0.0161691
48	rs72859280	log-transformed alcoholic drinks per day	-0.02576	0.9645	0.00418	7.01E-10	4.03E-05	37.97853701	ebi-a-GCST006469	0.028109	0.9618869	0.04358
49	rs733434	log-transformed alcoholic drinks per day	0.01005	0.642	0.00161	4.77E-10	4.14E-05	38.9654278	ebi-a-GCST006464	-0.0344451	0.668668	0.0160551
50	rs74375407	log-transformed alcoholic drinks per day	0.03148	0.9832	0.00557	1.55E-08	3.39E-05	31.94170793	ebi-a-GCST006465	0.016423	0.9786741	0.0544099
51	rs7445230	log-transformed alcoholic drinks per day	-0.00921	0.511	0.00153	1.73E-09	3.85E-05	36.23560159	ebi-a-GCST006466	0.0208395	0.535725	0.0154093
52	rs75120545	log-transformed alcoholic drinks per day	0.02921	0.978	0.00479	1.12E-09	3.95E-05	37.18700176	ebi-a-GCST006467	-0.0276834	0.969692	0.0463857
53	rs7669599	log-transformed alcoholic drinks per day	-0.01099	0.734	0.00173	2.27E-10	4.29E-05	40.3554557	ebi-a-GCST006468	-0.00357407	0.734277	0.0182141
54	rs8107737	log-transformed alcoholic drinks per day	-0.01366	0.885	0.00238	1.00E-08	3.50E-05	32.94174203	ebi-a-GCST006469	0.0403539	0.888172	0.0242625
55	rs828867	log-transformed alcoholic drinks per day	-0.00974	0.456	0.00153	2.06E-10	4.31E-05	40.52603632	ebi-a-GCST006464	0.00875994	0.463624	0.0162053
56	rs9607814	log-transformed alcoholic drinks per day	0.01152	0.788	0.00195	3.69E-09	3.71E-05	34.90075425	ebi-a-GCST006465	-0.0280478	0.810359	0.0191868
57	rs9950000	log-transformed alcoholic drinks per day	0.01008	0.589	0.00156	9.80E-11	4.44E-05	41.75139058	ebi-a-GCST006466	0.0159799	0.606005	0.0154849
