# Supplementary material for: The causal effects of genetically predicted alcohol consumption on endometrial cancer risk from a Mendelian randomization study
Source: Sci Rep. 2024 Feb 12;14:3478. doi: 10.1038/s41598-024-53926-z (PMC10861519; doi:10.1038/s41598-024-53926-z)
Supplement: Supplementary file 2 — Supplementary Table S2. [file 41598_2024_53926_MOESM2_ESM.csv]

Supplementary Table S2. Details of contributing studies of endometrial cancer risk factors
Endometrial cancer risk factor	GWAS ID	Study	Year	Population	Number of SNPs
Estradiol	ebi-a-GCST90012105	Ruth KS et al.	2020	European	16136413
Human chorionic gonadotropin	prot-a-688	Sun BB et al.	2018	European	10534735
Insulin-like growth factor 1	ukb-d-30770_irnt	Neale lab et al.	2018	European	13586000
Sex hormone-binding globulin levels	ebi-a-GCST90012111	Ruth KS	2020	European	16137172
Total Testosterone	ieu-b-4864	Rebecca Richmond	2020	European	12321875
Membrane-associated progesterone receptor component 2	prot-a-2260	Sun BB	2018	European	10534735
