# Supplementary material for: The causal effects of genetically predicted alcohol consumption on endometrial cancer risk from a Mendelian randomization study
Source: Sci Rep. 2024 Feb 12;14:3478. doi: 10.1038/s41598-024-53926-z (PMC10861519; doi:10.1038/s41598-024-53926-z)
Supplement: Supplementary file 3 — Supplementary Table S3. [file 41598_2024_53926_MOESM3_ESM.csv]

Supplementary Table 3.Sensitivity analysis of alcohol consumption causally linked to hormone-related risk factors.
Endometrial cancer	MR-PRESSO test	Heterogeneity test		Horizontal pleiotropy
	Global test P value	Q-statistics	P value	Egger-intercept	se	P value
Estradiol	0.186	57.97	0.297	0.0006	0.0003	0.03
Human chorionic gonadotropin	0.377	57.43	0.385	0.0067	0.007	0.344
Insulin-like growth factor 1	£¼0.001	54.45	0.189	0.0002	0.0024	0.926
Sex hormone-binding globulin levels	0.003	78.68	0.003	0.0007	0.0006	0.2
Total Testosterone	0.14	55.37	0.138	0.0011	0.001	0.295
Membrane-associated progesterone receptor component 2	0.507	55.35	0.471	0.0053	0.0069	0.45
Supplementary Table S3.Sensitivity analysis of alcohol consumption causally linked to hormone-related risk factors.
Endometrial cancer	MR-PRESSO test	Heterogeneity test		Horizontal pleiotropy
	Global test P value	Q-statistics	P value	Egger-intercept	se	P value
Estradiol	0.186	57.97	0.297	0.0006	0.0003	0.03
Human chorionic gonadotropin	0.377	57.43	0.385	0.0067	0.007	0.344
Insulin-like growth factor 1	£¼0.001	54.45	0.189	0.0002	0.0024	0.926
Sex hormone-binding globulin levels	0.003	78.68	0.003	0.0007	0.0006	0.2
Total Testosterone	0.14	55.37	0.138	0.0011	0.001	0.295
Membrane-associated progesterone receptor component 2	0.507	55.35	0.471	0.0053	0.0069	0.45
