# Supplementary material for: The causal effects of genetically predicted alcohol consumption on endometrial cancer risk from a Mendelian randomization study
Source: Sci Rep. 2024 Feb 12;14:3478. doi: 10.1038/s41598-024-53926-z (PMC10861519; doi:10.1038/s41598-024-53926-z)
Supplement: Supplementary file 4 — Supplementary Table S4. [file 41598_2024_53926_MOESM4_ESM.csv]

Supplementary Table S4.GWAS summary data for alcohol consumption
	SNPID	CHR	BP	EFFECT_ALLELE	OTHER_ALLELE	EAF	BETA	SE	PVALUE	N	GWASeqN
1	rs7074871	10	110507806	G	A	0.746	0.01049	0.00175	1.93E-09	941280	723487
2	rs7112715	11	113402775	G	A	0.823	-0.01221	0.00199	7.82E-10	941280	723487
3	rs73004016	11	113444727	T	C	0.9011	0.01482	0.00256	6.74E-09	941280	723487
4	rs4938230	11	116075001	C	A	0.163	-0.01451	0.00211	6.47E-12	941280	723487
5	rs682011	11	121544285	T	C	0.433	-0.00934	0.00154	1.22E-09	941280	723487
6	rs56030824	11	47397353	G	A	0.683	0.01312	0.00164	1.42E-15	937516	723487
7	rs7956306	12	51834008	G	A	0.533	0.00891	0.00153	5.41E-09	941280	723487
8	rs4842786	12	92170791	G	A	0.412	0.00979	0.00155	2.76E-10	941280	723487
9	rs1123267	13	27113849	T	G	0.273	0.01043	0.00172	1.26E-09	941280	723487
10	rs11625650	14	104610138	G	A	0.76	0.01063	0.00182	5.32E-09	941280	723487
11	rs2180870	14	58782779	T	C	0.868	0.01394	0.00227	7.64E-10	941280	723487
12	rs2764771	16	20013793	G	A	0.676	-0.01071	0.00165	9.43E-11	939356	723487
13	rs8047834	16	25371716	G	A	0.301	-0.00911	0.00167	4.92E-08	939356	723487
14	rs113443718	16	29892184	G	A	0.718	0.01144	0.00167	7.81E-12	939356	723487
15	rs3809627	16	30103160	C	A	0.576	-0.01	0.00158	2.16E-10	939356	723487
16	rs462318	16	64956898	T	C	0.37	-0.00919	0.00159	7.06E-09	939356	723487
17	rs11648570	16	72356964	T	C	0.889	-0.01819	0.00249	2.84E-13	939356	723487
18	rs11860773	16	73912503	T	C	0.824	0.01502	0.00197	2.45E-14	939356	723487
19	rs4548913	17	2209888	G	A	0.379	0.00926	0.00159	5.54E-09	941280	723487
20	rs2525565	17	29666588	T	C	0.387	-0.01019	0.00157	8.12E-11	941280	723487
21	rs76640332	17	44189858	G	A	0.796	0.01736	0.0019	7.61E-20	941280	723487
22	rs77294902	17	7452078	G	A	0.787	0.01141	0.00184	5.77E-10	941280	723487
23	rs3744263	17	7613708	T	C	0.37	-0.01002	0.00159	2.76E-10	941280	723487
24	rs4130668	17	7739664	T	C	0.233	-0.01071	0.00182	4.33E-09	941280	723487
25	rs77452859	18	52988220	G	A	0.9565	0.02223	0.00401	3.04E-08	941280	723487
26	rs10871641	18	53654696	T	C	0.47	-0.0088	0.00153	9.22E-09	941280	723487
27	rs8107737	19	42651599	T	G	0.885	-0.01366	0.00238	1.00E-08	941280	723487
28	rs281379	19	49214274	G	A	0.523	-0.01528	0.00153	1.94E-23	941280	723487
29	rs12151238	19	49368613	T	C	0.831	-0.01195	0.00208	8.48E-09	904462	723487
30	rs10753661	1	165119792	G	A	0.298	0.00984	0.00165	2.33E-09	939356	723487
31	rs28680958	1	173848808	G	A	0.77	0.01237	0.00185	2.41E-11	939356	723487
32	rs823114	1	205719532	G	A	0.447	-0.00953	0.00153	5.01E-10	939356	723487
33	rs58107686	1	33837334	C	A	0.656	0.01089	0.00166	5.17E-11	902538	723487
34	rs1416706	1	46602844	G	A	0.328	-0.00908	0.00162	2.11E-08	939356	723487
35	rs66904764	1	71493639	T	C	0.734	-0.01072	0.00172	4.28E-10	939356	723487
36	rs4815364	20	25035711	G	A	0.372	-0.00969	0.00157	6.99E-10	941280	723487
37	rs9607814	22	41946519	C	A	0.788	0.01152	0.00195	3.69E-09	904462	723487
38	rs13024996	2	144225215	C	A	0.648	0.01214	0.00159	2.10E-14	941280	723487
39	rs13002088	2	178171918	G	A	0.215	-0.01023	0.00185	3.26E-08	941280	723487
40	rs56337305	2	225475560	T	C	0.625	0.0106	0.00157	1.49E-11	941280	723487
41	rs72808941	2	27274073	G	A	0.9592	0.02211	0.00395	2.11E-08	941280	723487
42	rs1260326	2	27730940	T	C	0.405	-0.0234	0.00156	1.39E-50	941280	723487
43	rs1881396	2	27844601	T	G	0.788	-0.01659	0.00186	4.50E-19	941280	723487
44	rs62140459	2	28357551	G	A	0.885	0.014	0.00235	2.60E-09	941280	723487
45	rs62104180	2	466003	G	A	0.9575	0.02436	0.00375	7.86E-11	941280	723487
46	rs11125166	2	48462924	T	C	0.258	0.00965	0.00173	2.66E-08	941280	723487
47	rs2717063	2	58110969	C	A	0.389	-0.0088	0.00156	1.70E-08	941280	723487
48	rs78876991	2	74238857	T	C	0.9411	0.01805	0.00323	2.27E-08	941280	723487
49	rs828867	2	74334462	G	A	0.456	-0.00974	0.00153	2.06E-10	941280	723487
50	rs17424787	2	98449182	G	A	0.919	-0.0169	0.00282	1.97E-09	937516	723487
51	rs6787172	3	158187811	T	G	0.454	0.00911	0.00154	2.94E-09	941280	723487
52	rs9875033	3	184028428	T	C	0.229	-0.00973	0.00178	4.59E-08	941280	723487
53	rs2300669	3	38541318	C	A	0.596	0.00855	0.00156	4.57E-08	941280	723487
54	rs11928769	3	70985059	C	A	0.721	0.01145	0.00169	1.32E-11	941280	723487
55	rs116024878	3	84659883	G	A	0.9543	0.02063	0.00361	1.04E-08	937516	723487
56	rs9822731	3	85405501	T	C	0.782	-0.01838	0.00183	8.70E-24	937516	723487
57	rs1229982	4	100243932	T	G	0.194	-0.01421	0.00195	2.91E-13	941280	723487
58	rs3114045	4	100252560	T	C	0.138	-0.03298	0.00226	4.94E-48	941280	723487
59	rs1302808	4	100291120	C	A	0.815	-0.02527	0.00192	1.71E-39	941280	723487
60	rs284788	4	100332067	T	C	0.9069	-0.0151	0.00262	8.33E-09	941280	723487
61	rs112941647	4	100351447	T	C	0.9343	0.02518	0.00314	1.01E-15	941280	723487
62	rs111986524	4	100407532	G	A	0.9432	0.03377	0.00333	3.12E-24	941280	723487
63	rs77855620	4	100885074	T	C	0.9414	0.02297	0.00366	3.51E-10	941280	723487
64	rs1443187	4	143631691	G	A	0.306	-0.01136	0.00164	4.57E-12	941280	723487
65	rs10004020	4	152968372	G	A	0.295	-0.00963	0.00169	1.12E-08	941280	723487
66	rs12646808	4	3249828	T	C	0.662	0.00955	0.00164	5.38E-09	941280	723487
67	rs113299742	4	39359536	G	A	0.816	-0.01233	0.00194	2.08E-10	941280	723487
68	rs4975015	4	39439264	T	C	0.81	-0.01706	0.00192	5.65E-19	941280	723487
69	rs115030854	4	39444036	T	C	0.9411	0.01877	0.00335	2.11E-08	941280	723487
70	rs2249177	4	39451798	G	A	0.48	0.0101	0.00152	3.46E-11	941280	723487
71	rs7669599	4	42173199	T	C	0.734	-0.01099	0.00173	2.27E-10	941280	723487
72	rs6825435	4	8027827	T	C	0.263	0.00961	0.00174	3.45E-08	941280	723487
73	rs62325462	4	99593653	T	C	0.735	0.01136	0.00176	1.14E-10	941280	723487
74	rs1230148	4	99877402	T	G	0.342	-0.01419	0.00161	1.40E-18	941280	723487
75	rs116525215	4	99882050	G	A	0.9172	-0.01825	0.00277	4.13E-11	904462	723487
76	rs7445230	5	144445404	T	C	0.511	-0.00921	0.00153	1.73E-09	941280	723487
77	rs1906252	6	98550289	C	A	0.534	-0.00877	0.00153	9.38E-09	941280	723487
78	rs35034355	7	103840115	G	A	0.514	0.00912	0.00153	2.26E-09	941280	723487
79	rs2533273	7	153485282	C	A	0.525	-0.01424	0.00153	1.44E-20	941280	723487
80	rs6460047	7	73042443	T	C	0.797	-0.01278	0.00189	1.37E-11	941280	723487
81	rs6982152	8	64779013	T	C	0.232	-0.01218	0.0018	1.17E-11	941280	723487
82	rs1814032	8	93005447	C	A	0.771	0.0107	0.00191	2.05E-08	941280	723487
83	rs10978550	9	109345993	T	C	0.795	0.01302	0.00189	6.39E-12	941280	723487
84	rs2297605	9	127255448	G	A	0.539	-0.00871	0.00155	2.10E-08	941280	723487
85	rs17665139	10	125093880	C	T	0.856	0.01264	0.00215	3.86E-09	941280	723487
86	rs2734849	11	113270160	A	G	0.509	0.00908	0.00152	2.60E-09	941280	723487
87	rs10750025	11	113424042	C	T	0.302	-0.01194	0.00165	5.16E-13	941280	723487
88	rs17542254	11	113655696	A	G	0.749	-0.01076	0.00172	3.65E-10	941280	723487
89	rs12795042	11	133658168	A	C	0.379	0.00912	0.00157	6.87E-09	941280	723487
90	rs11030084	11	27643725	C	T	0.802	0.01191	0.00196	1.24E-09	941280	723487
91	rs4331083	11	8386062	C	T	0.9378	-0.01787	0.00297	1.84E-09	941280	723487
92	rs7950166	11	8642218	C	T	0.386	0.01069	0.00159	1.61E-11	941280	723487
93	rs3205718	12	50261809	C	T	0.639	0.00888	0.00159	2.51E-08	941280	723487
94	rs3809162	12	54674235	A	G	0.586	-0.01001	0.00155	1.16E-10	941280	723487
95	rs10506274	12	81601464	G	T	0.542	0.01006	0.00153	4.44E-11	941280	723487
96	rs117598825	12	81658625	A	G	0.9815	-0.03266	0.00572	1.11E-08	941280	723487
97	rs1583317	12	82375393	C	T	0.804	-0.01144	0.00193	3.21E-09	941280	723487
98	rs1937529	13	68107861	C	T	0.5	0.0085	0.00153	2.56E-08	941280	723487
99	rs1157341	14	42808815	A	G	0.521	-0.0087	0.00153	1.30E-08	941280	723487
100	rs2277499	14	57271127	G	T	0.661	0.00977	0.00161	1.33E-09	941280	723487
101	rs1286127	14	91390341	C	T	0.45	0.00853	0.00154	2.81E-08	941280	723487
102	rs28929474	14	94844947	C	T	0.9846	0.04278	0.0058	1.66E-13	941280	723487
103	rs733434	15	74614271	A	G	0.642	0.01005	0.00161	4.77E-10	941280	723487
104	rs12907323	15	86796012	A	G	0.577	-0.00939	0.00155	1.51E-09	941280	723487
105	rs17177078	16	24810681	C	T	0.9336	0.02497	0.00317	3.37E-15	939356	723487
106	rs72793809	16	28832382	C	T	0.615	0.01224	0.00156	5.14E-15	939356	723487
107	rs56094641	16	53806453	A	G	0.599	0.00852	0.00156	4.41E-08	939356	723487
108	rs59367532	16	64532377	A	G	0.759	0.0098	0.00177	3.03E-08	939356	723487
109	rs62044524	16	64872456	A	G	0.828	0.01352	0.00199	1.13E-11	939356	723487
110	rs7197515	16	69163143	A	C	0.772	0.00999	0.00179	2.46E-08	939356	723487
111	rs148952685	16	71339985	C	T	0.9367	-0.01806	0.00324	2.53E-08	939356	723487
112	rs11075903	16	71810763	A	G	0.697	-0.01061	0.00167	2.28E-10	939356	723487
113	rs2639326	16	73886612	C	T	0.645	0.0096	0.00159	1.46E-09	939356	723487
114	rs3110492	17	27922275	A	G	0.391	0.00895	0.00156	1.08E-08	941280	723487
115	rs10438820	17	78524597	C	T	0.315	-0.01003	0.00165	1.35E-09	941280	723487
116	rs9950000	18	53052169	C	T	0.589	0.01008	0.00156	9.80E-11	941280	723487
117	rs28568614	19	18479019	A	G	0.434	0.00863	0.00154	1.96E-08	941280	723487
118	rs705687	1	4548453	A	G	0.204	0.01187	0.00186	1.79E-10	939356	723487
119	rs12088813	1	66407700	A	C	0.74	0.01016	0.00173	4.50E-09	939356	723487
120	rs12124523	1	72621463	C	T	0.9072	0.01446	0.00257	1.91E-08	939356	723487
121	rs6741687	2	144267138	A	G	0.9033	-0.01462	0.00253	7.93E-09	941280	723487
122	rs72859280	2	147956293	G	T	0.9645	-0.02576	0.00418	7.01E-10	941280	723487
123	rs2713560	2	227164437	C	T	0.359	0.00889	0.00158	2.00E-08	941280	723487
124	rs1948922	2	28342153	A	G	0.715	-0.01048	0.00167	3.53E-10	941280	723487
125	rs75120545	2	44271496	C	T	0.978	0.02921	0.00479	1.12E-09	941280	723487
126	rs72794102	2	45151600	C	T	0.65	-0.01623	0.00161	5.26E-24	941280	723487
127	rs28607554	2	45176194	G	T	0.9384	-0.01976	0.00325	1.16E-09	941280	723487
128	rs13032049	2	63581507	A	G	0.72	-0.01163	0.0017	8.38E-12	941280	723487
129	rs78575557	3	141266337	A	G	0.938	0.01838	0.00314	4.58E-09	941280	723487
130	rs1248825	3	84993411	A	C	0.328	-0.01186	0.00164	4.26E-13	937516	723487
131	rs28655875	3	85481015	A	G	0.9567	0.02534	0.00395	1.45E-10	786940	723487
132	rs13066454	3	93994255	C	T	0.599	0.00946	0.00156	1.45E-09	937516	723487
133	rs1154431	4	100155470	A	G	0.964	0.04092	0.00404	3.92E-24	941280	723487
134	rs141973904	4	100262242	C	T	0.9822	0.19944	0.00703	3.77E-177	893955	723487
135	rs1662056	4	100265622	A	C	0.723	-0.00987	0.00169	5.52E-09	941280	723487
136	rs114112910	4	100313350	A	G	0.9889	-0.04431	0.00629	1.84E-12	941280	723487
137	rs7692081	4	100321522	A	G	0.79	0.01754	0.00191	3.55E-20	941280	723487
138	rs2851024	4	100391104	A	C	0.564	-0.00876	0.00153	1.10E-08	941280	723487
139	rs13107325	4	103188709	C	T	0.9346	0.03304	0.00309	1.19E-26	941280	723487
140	rs13135054	4	171084338	C	T	0.538	0.00947	0.00153	5.91E-10	941280	723487
141	rs6448666	4	29697040	A	G	0.58	0.00866	0.00155	2.14E-08	941280	723487
142	rs3748034	4	3446091	G	T	0.867	0.01309	0.00221	3.01E-09	941280	723487
143	rs6825927	4	39242296	A	G	0.694	-0.00933	0.00168	2.56E-08	941280	723487
144	rs78773383	4	39365720	A	G	0.879	-0.01722	0.00211	3.65E-16	856495	723487
145	rs11940694	4	39414993	A	G	0.405	-0.02894	0.00157	2.48E-76	941280	723487
146	rs4455428	4	39674979	C	T	0.9429	0.019	0.00331	9.90E-09	941280	723487
147	rs1919208	4	99567226	C	T	0.01	-0.12586	0.00821	4.27E-53	941280	723487
148	rs12507806	4	99619357	C	T	0.6	-0.01082	0.00155	3.22E-12	941280	723487
149	rs35070786	4	99705942	C	T	0.9466	0.02529	0.00349	4.13E-13	941280	723487
150	rs55872084	5	155902003	G	T	0.782	-0.01138	0.00181	3.37E-10	941280	723487
151	rs11739827	5	166803321	G	T	0.534	0.00934	0.00154	1.48E-09	935645	723487
152	rs13179781	5	19957845	A	G	0.427	0.00873	0.00154	1.44E-08	941280	723487
153	rs10068110	5	87327886	C	T	0.793	-0.01181	0.00193	8.77E-10	941280	723487
154	rs4916723	5	87854395	A	C	0.596	0.01114	0.00155	7.90E-13	941280	723487
155	rs10948615	6	51339421	A	C	0.703	0.00929	0.00166	2.21E-08	941280	723487
156	rs74375407	7	3942558	C	T	0.9832	0.03148	0.00557	1.55E-08	941280	723487
157	rs10085696	7	69783020	A	G	0.799	0.01292	0.00195	3.26E-11	941280	723487
158	rs144663042	7	98892249	C	T	0.9106	0.01713	0.00284	1.70E-09	941280	723487
159	rs6982502	8	126479362	C	T	0.475	-0.00928	0.00153	1.16E-09	941280	723487
160	rs13250583	8	20949917	C	T	0.796	0.0108	0.00187	7.84E-09	941280	723487
